# Supplementary material for: The Deletion of LeuRS Revealed Its Important Roles in Osmotic Stress Tolerance, Amino Acid and Sugar Metabolism, and the Reproduction Process of Aspergillus montevidensis
Source: J Fungi (Basel). 2024 Jan 3;10(1):36. doi: 10.3390/jof10010036 (PMC10820851; doi:10.3390/jof10010036)
Supplement: Supplementary file 1 [file jof-10-00036-s001.zip]

Archive with 1 entries (1 files):
- jof-2714259-supplementary.pdf
